# Supplementary material for: Co-development of ADHD and autistic trait trajectories from childhood to early adulthood
Source: J Child Psychol Psychiatry. Author manuscript; Available in PMC 2024 Jan 17. (PMC7615536; doi:10.1111/jcpp.13851)
Supplement: Supplementary tables [file EMS192900-supplement-Supplementary_tables.xlsx]

## Sheet: Contents
Contents
Table 1	Sample size for association of variables with trajectory group analysis
Table 2	Correlation between each SDQ-ADHD and SCDC questionnaire timepoint
Table 3	Proportions of binary variables stratified by class (using DCAT in Mplus) with betas & ORs from bias-adjusted 3-step method in Mplus
Table 4	Mean ± SE of continuous variables stratified by trajectory class, with total and pairwise chi-squared tests, using BCH method in Mplus
Table 5	Definitions of binary variables where cut-points of continuous variables have been used
Table 6	Female only GMM model fits
Table 7	Male only GMM model fits
Table 8	Details of GWAS summary statistics used for PGS generation

## Sheet: Table 1
	N	Missing	Total	% missing
Other ASD/ADHD variables
ASD symptoms age 25 (self-rated)	3798	7518	11316	0.664369
ADHD symptoms age 25 (self-rated)	4040	7276	11316	0.642983
ASD diagnosis age 9 (parent-report)	7688	3628	11316	0.320608
ADHD diagnosis age 7 (DAWBA)	8110	3206	11316	0.283316
Sociodemographic
Female (vs. Male)	11316	0	11316	0
Low family income age 11	6444	4872	11316	0.430541
Perinatal
Preterm birth	10869	447	11316	0.0395016
Low birthweight	10743	573	11316	0.0506363
Psychopathology, cognition, epilepsy
Emotional problems age 7 (parent-rated)	8313	3003	11316	0.265376
Emotional problems age 13 (parent-rated)	6973	4343	11316	0.383793
Emotional problems age 17 (parent-rated)	5593	5723	11316	0.505744
Emotional problems age 25 (parent-rated)	4393	6923	11316	0.611789
Emotional problems age 25 (self-rated)	4040	7276	11316	0.642983
Anixety (GAD7 age 21, self-rated)	3228	8088	11316	0.71474
Depression (SMFQ age 25, self-rated)	3727	7589	11316	0.670643
Low mental wellbeing (WEMWBS age 23, self-rated)	3354	7962	11316	0.703606
Conduct problems age 7 (parent-rated)	8324	2992	11316	0.264404
Conduct problems age 13 (parent-rated)	6970	4346	11316	0.384058
Conduct problems age 17 (parent-rated)	5604	5712	11316	0.504772
Conduct problems age 25 (parent-rated)	4398	6918	11316	0.611347
Conduct problems age 25 (self-rated)	4041	7275	11316	0.642895
Low IQ age 8	7083	4233	11316	0.374072
Epilepsy/seizures up to age 11	5140	6176	11316	0.545776
Social functioning
NEET at 25	4756	6560	11316	0.57971
Peer problems age 7 (parent-rated)	8317	2999	11316	0.265023
Peer problems age 13 (parent-rated)	6970	4346	11316	0.384058
Peer problems age 17 (parent-rated)	5595	5721	11316	0.505567
Peer problems age 25 (parent-rated)	4396	6920	11316	0.611524
Peer problems age 25 (self-rated)	4039	7277	11316	0.643072
Alcohol abuse age 22 (self-rated)	3620	7696	11316	0.680099
Cannabis abuse age 22 (self-rated)	3701	7615	11316	0.672941
Genetic liability
ADHD PRS	7024	4292	11316	0.379286
ASD PRS	7024	4292	11316	0.379286
SCZ PRS	7024	4292	11316	0.379286
BPD PRS	7024	4292	11316	0.379286
MDD PRS	7024	4292	11316	0.379286
EF PRS	7024	4292	11316	0.379286
Epilepsy PRS	7024	4292	11316	0.379286

## Sheet: Table 2
Total
	SCDC age 7	SCDC age 10	SCDC age 13	SCDC age 17	SCDC age 25	SDQ-ADHD age 7	SDQ-ADHD age 9	SDQ-ADHD age 13	SDQ-ADHD age 17	SDQ-ADHD age 25
SCDC age 7	1	0.569906	0.482285	0.374984	0.302618	0.437538	0.434879	0.397645	0.320503	0.279723
SCDC age 10		1	0.571857	0.440728	0.367943	0.375504	0.421917	0.412119	0.355713	0.309609
SCDC age 13			1	0.551379	0.419982	0.313438	0.372043	0.442024	0.387232	0.33302
SCDC age 17				1	0.435979	0.262284	0.327045	0.365314	0.484684	0.344856
SCDC age 25					1	0.215055	0.269691	0.288135	0.324686	0.475295
SDQ-ADHD age 7						1	0.664943	0.568515	0.458609	0.359902
SDQ-ADHD age 9							1	0.642872	0.533197	0.410266
SDQ-ADHD age 13								1	0.613494	0.461623
SDQ-ADHD age 17									1	0.497341
SDQ-ADHD age 25										1
Low-stable
	SCDC age 7	SCDC age 10	SCDC age 13	SCDC age 17	SCDC age 25	SDQ-ADHD age 7	SDQ-ADHD age 9	SDQ-ADHD age 13	SDQ-ADHD age 17	SDQ-ADHD age 25
SCDC age 7	1	0.491142	0.375806	0.28144	0.192332	0.366648	0.358891	0.303391	0.231227	0.178972
SCDC age 10		1	0.461564	0.331487	0.241502	0.292035	0.332249	0.318516	0.268143	0.210649
SCDC age 13			1	0.44253	0.282614	0.21484	0.269652	0.346601	0.279053	0.218105
SCDC age 17				1	0.309027	0.17861	0.238307	0.278763	0.396704	0.231741
SCDC age 25					1	0.109254	0.157187	0.166609	0.209478	0.352371
SDQ-ADHD age 7						1	0.630884	0.520986	0.419559	0.297303
SDQ-ADHD age 9							1	0.602041	0.487864	0.341418
SDQ-ADHD age 13								1	0.563416	0.382594
SDQ-ADHD age 17									1	0.433118
SDQ-ADHD age 25										1
Declining
	SCDC age 7	SCDC age 10	SCDC age 13	SCDC age 17	SCDC age 25	SDQ-ADHD age 7	SDQ-ADHD age 9	SDQ-ADHD age 13	SDQ-ADHD age 17	SDQ-ADHD age 25
SCDC age 7	1	0.315699	0.227689	0.0525391	0.31639	0.39424	0.384145	0.261576	0.156752	0.29321
SCDC age 10		1	0.445977	0.235977	0.419091	0.265781	0.297865	0.249292	0.160876	0.357425
SCDC age 13			1	0.438946	0.439343	0.117913	0.178031	0.350551	0.284055	0.384519
SCDC age 17				1	0.391229	-0.0382305	0.103217	0.21739	0.469129	0.317554
SCDC age 25					1	0.0705593	0.16576	0.240924	0.243635	0.647598
SDQ-ADHD age 7						1	0.653433	0.431419	0.270452	0.230945
SDQ-ADHD age 9							1	0.584909	0.449034	0.36228
SDQ-ADHD age 13								1	0.621606	0.467938
SDQ-ADHD age 17									1	0.505014
SDQ-ADHD age 25										1
Late-emerging
	SCDC age 7	SCDC age 10	SCDC age 13	SCDC age 17	SCDC age 25	SDQ-ADHD age 7	SDQ-ADHD age 9	SDQ-ADHD age 13	SDQ-ADHD age 17	SDQ-ADHD age 25
SCDC age 7	1	0.391906	0.197214	0.0947009	0.174119	0.410072	0.422405	0.35154	0.161616	0.257052
SCDC age 10		1	0.355414	0.08853	0.118844	0.27273	0.381229	0.291963	0.165703	0.173893
SCDC age 13			1	0.179627	0.206246	0.121538	0.158532	0.296627	0.138145	0.234145
SCDC age 17				1	0.183132	-0.0180887	0.028926	0.0464459	0.292758	0.116742
SCDC age 25					1	-0.0189355	0.0829727	0.0737547	0.0995447	0.626286
SDQ-ADHD age 7						1	0.68188	0.506167	0.329484	0.17525
SDQ-ADHD age 9							1	0.605713	0.476875	0.280109
SDQ-ADHD age 13								1	0.51745	0.306925
SDQ-ADHD age 17									1	0.322656
SDQ-ADHD age 25										1
NOTE: boxes around correlations relating to SCDC/SDQ-ADHD questionnaires administered at the data sweeps close in time

## Sheet: Table 3
	Low-stable		Declining		Late-emerging		Declining vs. Low-stable						Late-emerging vs. Low-stable						Late-emerging vs. Declining
	Proportion	SE	Proportion	SE	Proportion	SE	Est.	SE	OR	95% CI low	High	P-value	Est.	SE	OR	95% CI low	High	P-value	Est.	SE	OR	95% CI low	High	P-value
Other ASD/ADHD variables
ASD diagnosis age 9 (parent-report)	0.005	0.001	0.126	0.026	0.01	0.007	4.221	0.386	68.101	31.981	145.013	<0.001	0.953	1.04	2.593	0.338	19.902	0.36	-3.268	0.964	0.038	0.006	0.252	0.001
ADHD diagnosis age 7 (DAWBA)	0	0	0.24	0.03	0.06	0.01	5.351	0.785	210.791	45.257	981.795	<0.001	3.89	0.865	48.934	8.989	266.372	<0.001	-1.46	0.277	0.232	0.135	0.399	<0.001
High ASD symptoms age 25 (self-rated)	0.019	0.002	0.049	0.014	0.111	0.029	1.632	0.413	5.116	2.278	11.487	<0.001	1.646	0.391	5.189	2.411	11.166	<0.001	0.014	0.54	1.014	0.352	2.923	0.979
High ADHD symptoms age 25 (self-rated)	0.114	0.004	0.211	0.03	0.367	0.053	1.178	0.25	3.247	1.991	5.295	<0.001	1.189	0.219	3.283	2.137	5.042	<0.001	0.011	0.337	1.011	0.522	1.959	0.974
Sociodemographic
Female (vs. Male)	0.506	0.005	0.274	0.023	0.462	0.03	-0.981	0.114	0.375	0.3	0.469	<0.001	0.02	0.116	1.02	0.812	1.282	0.862	1	0.17	2.72	1.96	3.79	<0.001
Low family income age 11	0.479	0.005	0.61	0.029	0.648	0.032	0.605	0.146	1.831	1.376	2.436	<0.001	0.508	0.143	1.661	1.255	2.199	<0.001	-0.097	0.211	0.908	0.601	1.371	0.645
Perinatal
Preterm birth	0.05	0	0.08	0.01	0.05	0.01	0.58	0.179	1.785	1.258	2.533	0.001	-0.166	0.303	0.847	0.468	1.534	0.584	-0.745	0.356	0.475	0.236	0.954	0.036
Low birthweight	0.043	0.002	0.055	0.013	0.035	0.011	0.204	0.225	1.227	0.79	1.905	0.364	-0.29	0.343	0.748	0.382	1.466	0.398	-0.494	0.42	0.61	0.268	1.388	0.239
Psychopathology
Emotional problems age 7 (parent-rated)	0.048	0.002	0.226	0.029	0.145	0.02	1.876	0.15	6.529	4.868	8.756	<0.001	1.145	0.195	3.141	2.143	4.604	<0.001	-0.732	0.23	0.481	0.307	0.755	0.001
Emotional problems age 13 (parent-rated)	0.044	0.003	0.216	0.023	0.214	0.026	1.885	0.18	6.59	4.626	9.386	<0.001	1.759	0.181	5.806	4.068	8.286	<0.001	-0.127	0.232	0.881	0.559	1.389	0.586
Emotional problems age 17 (parent-rated)	0.051	0.003	0.297	0.027	0.262	0.037	1.797	0.212	6.031	3.983	9.133	<0.001	2.419	0.182	11.231	7.854	16.06	<0.001	0.622	0.256	1.862	1.128	3.073	0.015
Emotional problems age 25 (parent-rated)	0.082	0.004	0.219	0.029	0.696	0.033	1.218	0.235	3.381	2.133	5.359	<0.001	3.686	0.267	39.896	23.645	67.317	<0.001	2.468	0.349	11.8	5.952	23.393	<0.001
Emotional problems age 25 (self-rated)	0.112	0.004	0.221	0.029	0.289	0.041	1.275	0.243	3.579	2.224	5.76	<0.001	0.76	0.241	2.139	1.335	3.428	0.002	-0.515	0.348	0.598	0.302	1.181	0.139
Anixety (GAD7 age 21, self-rated)	0.113	0.004	0.2	0.031	0.278	0.043	0.728	0.322	2.071	1.101	3.894	0.024	1.09	0.268	2.974	1.76	5.025	<0.001	0.362	0.431	1.436	0.617	3.344	0.401
Depression (SMFQ age 25, self-rated)	0.183	0.005	0.309	0.033	0.497	0.048	0.816	0.249	2.261	1.389	3.682	0.001	1.139	0.214	3.125	2.056	4.749	<0.001	0.323	0.338	1.382	0.712	2.681	0.339
Low mental wellbeing (WEMWBS age 23, self-rated)	0.167	0.005	0.294	0.034	0.397	0.047	0.646	0.265	1.908	1.136	3.206	0.015	0.853	0.228	2.347	1.501	3.669	<0.001	0.207	0.36	1.23	0.608	2.489	0.565
Conduct problems age 7 (parent-rated)	0.058	0.003	0.55	0.031	0.285	0.032	3.028	0.138	20.658	15.761	27.078	<0.001	1.523	0.163	4.587	3.335	6.309	<0.001	-1.505	0.197	0.222	0.151	0.327	<0.001
Conduct problems age 13 (parent-rated)	0.029	0.003	0.432	0.04	0.303	0.049	3.397	0.179	29.883	21.053	42.418	<0.001	2.641	0.189	14.028	9.678	20.332	<0.001	-0.756	0.203	0.469	0.315	0.699	<0.001
Conduct problems age 17 (parent-rated)	0.007	0.002	0.399	0.027	0.288	0.035	4.076	0.359	58.903	29.141	119.061	<0.001	4.245	0.38	69.731	33.082	146.983	<0.001	0.169	0.234	1.184	0.749	1.872	0.47
Conduct problems age 25 (parent-rated)	0.02*	*	0.15*	*	0.51*	*	3.774	0.964	43.542	6.578	288.24	<0.001	6.18	0.994	483.117	68.809	3392.03	<0.001	2.407	0.37	11.095	5.369	22.931	<0.001
Conduct problems age 25 (self-rated)	0.014	0.002	0.065	0.019	0.049	0.027	2.062	0.389	7.865	3.667	16.868	<0.001	1.347	0.472	3.844	1.525	9.689	0.004	-0.716	0.571	0.489	0.16	1.496	0.21
Epilepsy/seizures up to age 11	0.01	0.001	0.027	0.011	0.148	0.027	2.114	0.338	8.278	4.27	16.047	<0.001	1.616	0.412	5.032	2.243	11.285	<0.001	-0.498	0.457	0.608	0.248	1.488	0.276
Child & adult functioning
Low IQ age 8	0.052	0.003	0.164	0.024	0.207	0.029	1.424	0.177	4.153	2.936	5.874	<0.001	1.065	0.198	2.9	1.966	4.279	<0.001	-0.359	0.255	0.698	0.423	1.152	0.16
NEET at 25	0.05	0.003	0.121	0.02	0.195	0.036	0.996	0.289	2.707	1.535	4.773	0.001	1.416	0.244	4.122	2.557	6.645	<0.001	0.421	0.376	1.523	0.729	3.182	0.263
Peer problems age 7 (parent-rated)	0.044	0.002	0.315	0.035	0.159	0.021	2.461	0.143	11.72	8.859	15.504	<0.001	1.368	0.193	3.929	2.69	5.738	<0.001	-1.093	0.217	0.335	0.219	0.513	<0.001
Peer problems age 13 (parent-rated)	0.064	0.003	0.302	0.044	0.332	0.055	2.358	0.154	10.566	7.812	14.29	<0.001	1.577	0.165	4.84	3.502	6.69	<0.001	-0.781	0.209	0.458	0.304	0.69	<0.001
Peer problems age 17 (parent-rated)	0.06*	*	0.27*	*	0.21*	*	2.14	0.192	8.495	5.827	12.387	<0.001	1.734	0.198	5.662	3.844	8.339	<0.001	-0.406	0.253	0.666	0.406	1.095	0.109
Peer problems age 25 (parent-rated)	0.232	0.006	0.42	0.031	0.869	0.024	1.157	0.178	3.18	2.242	4.511	<0.001	3.678	0.501	39.553	14.826	105.517	<0.001	2.521	0.542	12.437	4.298	35.987	<0.001
Peer problems age 25 (self-rated)	0.02	0.002	0.078	0.02	0.122	0.032	2.014	0.336	7.492	3.88	14.468	<0.001	1.462	0.376	4.313	2.066	9.005	<0.001	-0.552	0.473	0.576	0.228	1.455	0.243
Alcohol abuse age 22 DSM-5 criteria (self-rated)	0.109	0.004	0.154	0.024	0.188	0.038	0.336	0.338	1.399	0.721	2.713	0.32	0.554	0.269	1.741	1.027	2.952	0.04	0.219	0.448	1.244	0.518	2.991	0.625
Cannabis abuse age 22 (self-rated)	0.033	0.003	0.079	0.02	0.097	0.027	0.582	0.501	1.79	0.671	4.774	0.245	0.965	0.368	2.626	1.276	5.403	0.009	0.383	0.635	1.467	0.423	5.089	0.546
* Could not calculate proportions using DCAT in Mplus for this variable therefore proportions estimated manually based on most likely latent class membership.

## Sheet: Table 4
	Low-stable		Declining		Late-emerging		Total		Low-stable vs. Declining		Low-stable vs. Late-emerging		Declining vs. Late-emerging
	Mean	SE	Mean	SE	Mean	SE	chisq	p-value	chisq	p-value	chisq	p-value	chisq	p-value
Other ASD/ADHD variables
ASD symptoms age 25 (self-rated)	15.543	0.124	20.944	0.957	19.79	0.769	65.489	<0.001	30.875	<0.001	28.283	<0.001	0.769	0.381
ADHD symptoms age 25 (self-rated)	2.962	0.036	4.499	0.257	4.417	0.203	90.297	<0.001	34.591	<0.001	47.166	<0.001	0.055	0.815
Perinatal
Gestational age (weeks)	39.479	0.02	39.231	0.105	39.642	0.11	6.916	0.031	5.259	0.022	2.033	0.154	6.425	0.011
Birthweight (g)	3428.15	5.813	3336.08	27.897	3441.61	28.747	10.258	0.006	10.177	0.001	0.198	0.656	6.073	0.014
Psychopathology & cognition
Emotional problems age 7	1.362	0.02	2.861	0.135	2.186	0.116	175.711	<0.001	117.669	<0.001	46.183	<0.001	12.523	<0.001
Emotional problems age 13	1.216	0.022	2.84	0.158	2.844	0.131	264.578	<0.001	101.496	<0.001	140.634	<0.001	<0.001	0.986
Emotional problems age 17	1.232	0.026	2.898	0.195	3.497	0.175	247.936	<0.001	71.026	<0.001	153.766	<0.001	4.507	0.034
Emotional problems age 25	1.545	0.035	2.7	0.219	6.283	0.244	398.899	<0.001	26.959	<0.001	358.532	<0.001	108.079	<0.001
Emotional problems age 25 (self-rated)	3.309	0.042	4.434	0.306	4.452	0.245	36.607	<0.001	13.09	<0.001	20.068	<0.001	0.002	0.965
GAD7 age 21 (self-rated)	4.37	0.086	4.909	0.615	7.431	0.659	22.275	<0.001	0.747	0.387	20.331	<0.001	6.702	0.01
SMFQ age 25 (self-rated)	6.479	0.113	9.135	0.784	10.857	0.767	46.04	<0.001	11.111	0.001	30.348	<0.001	2.11	0.146
WEMWBS age 23 (self-rated)	49.378	0.175	46.107	1.295	44.086	1.081	30.84	<0.001	6.174	0.013	22.142	<0.001	1.245	0.265
Conduct problems age 7	1.388	0.017	3.924	0.109	2.472	0.096	669.279	<0.001	514.97	<0.001	117.065	<0.001	87.413	<0.001
Conduct problems age 13	0.965	0.017	3.563	0.137	2.826	0.12	626.71	<0.001	346.886	<0.001	219.729	<0.001	14.079	<0.001
Conduct problems age 17	0.705	0.017	3.151	0.167	3.211	0.143	556.13	<0.001	209.993	<0.001	285.348	<0.001	0.064	0.8
Conduct problems age 25	0.876	0.018	1.839	0.138	4.278	0.198	356.112	<0.001	48.034	<0.001	282.442	<0.001	90.518	<0.001
Conduct problems age 25 (self-rated)	1.385	0.019	2.046	0.178	2.218	0.138	52.938	<0.001	13.519	<0.001	34.197	<0.001	0.512	0.474
IQ age 8	105.286	0.216	95.239	1.237	98.748	1.086	101.946	<0.001	62.744	<0.001	32.641	<0.001	3.954	0.047
Social functioning
Peer problems age 7	0.895	0.016	2.822	0.136	1.678	0.098	270.873	<0.001	194.684	<0.001	58.477	<0.001	41.249	<0.001
Peer problems age 13	0.965	0.02	3.317	0.173	2.308	0.127	307.701	<0.001	179.596	<0.001	102.494	<0.001	19.428	<0.001
Peer problems age 17	0.913	0.021	2.58	0.183	2.298	0.133	197.753	<0.001	80.258	<0.001	99.466	<0.001	1.353	0.245
Peer problems age 25	2.794	0.022	3.715	0.154	5.56	0.164	319.521	<0.001	34.593	<0.001	268.173	<0.001	59.556	<0.001
Peer problems age 25 (self-rated)	1.891	0.027	3.054	0.22	2.99	0.175	71.062	<0.001	27.176	<0.001	36.552	<0.001	0.045	0.833
Polygenic scores
ADHD	-0.033	0.013	0.111	0.06	0.105	0.069	9.411	0.009	5.273	0.022	3.605	0.058	0.004	0.953
ASD	0	0.013	0.063	0.063	-0.092	0.068	2.489	0.288	0.937	0.333	1.684	0.194	2.458	0.117
Bipolar Disorder	-0.006	0.013	-0.009	0.06	-0.018	0.067	0.033	0.984	0.002	0.964	0.03	0.862	0.01	0.922
Broad Depression	-0.031	0.013	0.13	0.058	0.071	0.068	9.533	0.009	7.048	0.008	2.035	0.154	0.374	0.541
Executive Function	0.043	0.013	-0.057	0.058	-0.204	0.07	14.59	0.001	2.713	0.1	11.176	0.001	2.231	0.135
MDD	-0.024	0.013	-0.013	0.061	0.061	0.062	1.733	0.42	0.029	0.864	1.678	0.195	0.633	0.426
Schizophrenia	-0.032	0.013	0.048	0.062	0.118	0.067	6.484	0.039	1.589	0.207	4.575	0.032	0.512	0.474

## Sheet: Table 5
Binary variable	Original ordinal/continuous variable	Cut-point
Sociodemographic
Low family income age 11	Average household income each week (including social benefits)	<£430
Perinatal
Preterm birth	Gestational age	<37 weeks
Low birthweight	Birthweight	<2500g
Psychopathology
Emotional problems age 7 (parent-rated)	SDQ-emotional problems subscale	>=5
Emotional problems age 13 (parent-rated)	SDQ-emotional problems subscale	>=5
Emotional problems age 17 (parent-rated)	SDQ-emotional problems subscale	>=5
Emotional problems age 25 (parent-rated)	SDQ-emotional problems subscale	>=5
Emotional problems age 25 (self-rated)	SDQ-emotional problems subscale	>=7
Anixety (GAD7 age 21, self-rated)	GAD7	>=10
Depression (SMFQ age 25, self-rated)	SMFQ	>=12
Low mental wellbeing (WEMWBS age 23, self-rated)	WEMWBS	<=40
Conduct problems age 7 (parent-rated)	SDQ-conduct problems subscale	>=4
Conduct problems age 13 (parent-rated)	SDQ-conduct problems subscale	>=4
Conduct problems age 17 (parent-rated)	SDQ-conduct problems subscale	>=4
Conduct problems age 25 (parent-rated)	SDQ-conduct problems subscale	>=4
Conduct problems age 25 (self-rated)	SDQ-conduct problems subscale	>=5
Child & adult functioning
ASD symptoms age 25 (self-rated)	AQ	>=32
ADHD symptoms age 25 (self-rated)	SDQ-ADHD	>=6
Low IQ age 8	IQ (WISC total IQ)	<80
Peer problems age 7 (parent-rated)	SDQ-peer problems subscale	>=4
Peer problems age 13 (parent-rated)	SDQ-peer problems subscale	>=4
Peer problems age 17 (parent-rated)	SDQ-peer problems subscale	>=4
Peer problems age 25 (parent-rated)	SDQ-peer problems subscale	>=4
Peer problems age 25 (self-rated)	SDQ-peer problems subscale	>=6
Alcohol abuse age 22 (self-rated)	DSM5 alcohol abuse score	>=1
Cannabis abuse age 22 (self-rated)	Cast score	=3

## Sheet: Table 6
Females	1 Class	2 Class	3 Class	4 Class
AIC	190483	188768	187687	186906
BIC	190602	188934	187899	187164
Entropy	-	0.879	0.839	0.839
Log likelihood	-95223.4	-94359	-93811.4	-93414.2
LMR-LRT p-value	-	0.0009	0.0775	0.0084
Class 1 N	5525	5018.97	4757.27	4603.09
%	1	0.90841	0.86104	0.83314
Class 2 N	-	506.034	428.936	352.704
%	-	0.09159	0.07764	0.06384
Class 3 N	-	-	338.791	290.23
%	-	-	0.06132	0.05253
Class 4 N	-	-	-	278.978
%	-	-	-	0.05049

## Sheet: Table 7
Males	1 Class	2 Class	3 Class	4 Class
AIC	197964	195764	194836	193975
BIC	198084	195930	195050	194235
Entropy	-	0.893	0.868	0.85
LL	-98963.9	-97856.8	-97386.2	-96948.5
LMR-LRT p-value	-	0.1038	0.2701	0.1835
Class 1 N	5791	5246.9	5020.16	4703.78
%	1	0.90604	0.86689	0.81226
Class 2 N	-	544.097	389.682	510.116
%	-	0.09396	0.06729	0.08809
Class 3 N	-	-	381.156	387.451
%	-	-	0.06582	0.06691
Class 4 N	-	-	-	189.656
%	-	-	-	0.03275

## Sheet: Table 8
PGS	Reference	Cases	Controls	Ethnicity
ADHD	Demontis et al. 2019	19099	34194	EUR
ASD	Grove et al. 2019	18381	27969	EUR
Schizophrenia	Trubetskoy et al. 2022	52017	75889	EUR
MDD	Wray et al. 2018	135458	344901	EUR
Broad depression	Howard et al. 2019	246363	561190	Mixed (majority EUR)
Executive function	Hatoum et al. 2020	427037	-	EUR
Bipolar disorder	Stahl et al. 2019	20352	31358	EUR
